# Supplementary material for: Prevalence of asymptomatic bacteriuria among kidney transplant recipients beyond two months post-transplant: A multicenter, prospective, cross-sectional study
Source: PLoS One. 2019 Sep 6;14(9):e0221820. doi: 10.1371/journal.pone.0221820 (PMC6730876; doi:10.1371/journal.pone.0221820)
Supplement: S1 Table — (XLSX) [file pone.0221820.s001.xlsx]

## Sheet: Feuil1
Patient	Time from transplant (days)	Age (years)	Gender (M1 F0)	Treated diabetes	SCr_mg/dL	CKD-EPI	Cotrimoxazole	Uropathy	Bladder augmentation	Asymptomatic bacteriuria per IDSA
1	6158	51	1	0	1.34	60	0	0	0	0
2	1298	42	1	1	1.29	68	0	1	0	0
3	868	35	1	0	1.62	54	0	0	0	0
4	104	51	1	0	1.24	66	1	0	0	0
5	1750	34	1	0	1.38	66	0	0	0	0
6	5587	45	1	1	2.08	37	0	0	0	0
7	1132	68	1	0	1.43	50	0	0	0	0
8	281	41	1	0	0.88	107	0	0	0	0
9	11370	56	1	0	1.97	37	0	1	0	0
10	1967	31	0	0	1.53	45	0	1	0	0
11	3761	24	0	0	1.84	38	0	0	0	0
12	95	53	1	1	1.62	45	1	0	0	0
13	96	61	0	0	1.41	40	1	0	0	0
14	4165	27	0	0	2.43	26	0	0	0	0
15	855	38	1	0	1.15	80	0	0	0	0
16	2564	72	1	0	1.72	39	0	0	0	0
17	13287	58	0	0	1.2	50	0	0	0	0
18	89	37	1	0	1.63	53	1	0	0	0
19	72	59	0	0	1.63	34	1	0	0	0
20	2546	45	1	0	2.27	34	0	0	0	0
21	1354	35	0	0	1.11	64	0	1	0	0
22	2549	34	0	0	1.27	55	0	0	0	0
23	6968	72	0	0	1.25	43	0	0	0	0
24	4233	33	1	0	2.06	41	0	0	0	0
25	1632	25	0	0	1.17	65	0	0	0	0
26	314	31	0	0	1.15	64	0	0	0	0
27	102	64	0	0	0.99	60	0	0	0	0
28	146	23	1	0	1.43	69	0	0	0	0
29	649	33	1	0	2.14	39	0	0	0	0
30	1464	39	0	0	1.73	37	0	0	0	0
31	62	54	0	0	1.57	37	1	0	0	0
32	103	23	0	0	1.95	85	0	0	0	0
33	5500	73	1	0	1.28	55	0	0	0	0
34	1288	34	1	0	2.32	35	0	0	0	0
35	7787	67	1	0	1.6	44	0	0	0	0
36	345	69	0	0	1.55	34	0	0	0	0
37	4042	52	1	0	1.32	62	0	1	0	0
38	3349	70	0	0	3.42	13	1	0	0	1
39	285	40	0	1	1	71	0	0	0	0
40	5211	68	1	0	1.06	72	0	0	0	0
41	7449	27	0	0	1.14	66	0	0	0	0
42	8508	78	0	0	2.06	23	0	0	0	0
43	102	34	0	0	1	74	0	0	0	0
44	251	74	0	0	1.32	49	0	0	0	0
45	87	49	0	0	1.29	49	1	0	0	0
46	4611	71	1	0	1.21	60	1	0	0	0
47	485	70	0	1	2.18	22	0	0	0	0
48	81	60	1	0	1.03	79	1	1	0	0
49	10072	81	1	0	1.28	52	0	0	0	0
50	6531	69	0	0	1.98	25	0	0	0	0
51	463	30	1	0	1.42	66	0	0	0	0
52	1254	65	1	0	1.13	68	0	0	0	0
53	5514	46	0	0	2.77	20	0	0	0	0
54	9158	63	1	1	1.96	35	1	0	0	0
55	1629	44	0	0	1.26	52	0	0	0	0
56	4352	57	1	0	1.69	44	0	0	0	0
57	299	71	1	1	2.42	26	0	0	0	0
58	180	60	1	0	1.62	45	0	0	0	0
59	4154	76	0	0	1.24	42	0	0	0	0
60	386	59	1	0	1.14	70	0	0	0	0
61	1465	40	0	0	1.22	56	0	0	0	0
62	1312	65	0	0	1.42	39	0	0	0	0
63	6710	75	1	0	2.78	21	0	0	0	0
64	1759	66	0	0	1.85	29	0	0	0	0
65	71	55	1	0	1.1	75	1	0	0	0
66	1270	50	1	1	6.62	9	1	0	0	0
67	3366	74	0	0	1.36	38	0	0	0	0
68	171	52	0	1	1.39	44	0	0	0	0
69	7649	64	0	0	2.43	20	0	0	0	0
70	1464	56	0	0	0.92	70	0	0	0	0
71	1854	48	0	0	1.42	44	0	0	0	0
72	7305	26	1	0	1.41	68	0	0	0	0
73	7838	51	1	0	1.33	61	0	0	0	0
74	9429	49	0	0	0.95	71	0	0	0	0
75	5172	50	1	0	2.25	33	0	0	0	0
76	1310	61	1	1	8.99	6	0	0	0	0
77	8813	74	0	0	0.78	75	0	0	0	0
78	717	68	1	0	1.12	67	0	0	0	0
79	9465	71	0	0	1.32	41	0	0	0	0
80	1646	30	0	0	1.57	44	0	1	0	0
81	5876	70	1	1	2.09	31	0	0	0	0
82	6201	47	1	0	1.13	77	0	0	0	0
83	360	51	1	0	1.74	44	0	0	0	0
84	4239	56	0	0	1.07	58	0	0	0	0
85	3239	25	1	0	0.97	108	0	0	0	0
86	9061	67	0	0	2.35	21	0	0	0	1
87	4670	45	1	0	1.17	75	0	0	0	0
88	973	61	0	0	1.46	39	0	0	0	0
89	6004	39	1	0	1.42	62	0	0	0	0
90	6286	64	1	0	2.01	34	1	0	0	0
91	10177	79	0	0	1.19	44	0	0	0	0
92	6092	63	1	1	1.19	65	0	0	0	0
93	9476	51	1	0	2.19	34	0	0	0	0
94	1291	33	1	0	2.64	26	0	0	0	0
95	1175	63	1	0	2.63	25	0	0	0	0
96	5316	65	1	0	1.67	42	0	0	0	0
97	1313	54	0	1	1.07	59	0	0	0	0
98	2686	48	0	0	1.35	47	0	0	0	0
99	8267	33	0	0	2.1	30	0	1	0	0
100	3170	67	1	0	1.29	57	0	0	0	0
101	638	69	1	0	1.2	64	0	0	0	0
102	5815	63	1	1	2.1	32	0	0	0	0
103	3321	59	0	1	1.3	43	0	0	0	0
104	1483	58	1	1	1.5	50	0	0	0	0
105	5864	57	0	0	1.04	59	0	0	0	0
106	542	55	1	1	1.4	56	0	0	0	0
107	4740	53	1	1	1	89	0	0	0	0
108	1978	52	1	1	2.3	31	0	1	0	0
109	1185	51	0	0	1.6	36	0	0	0	0
110	278	51	1	0	1.7	46	0	0	0	0
111	92	46	1	0	1.2	69	1	0	0	0
112	1678	46	0	0	1.2	57	0	0	0	0
113	978	42	1	1	2	39	0	1	0	0
114	964	41	1	0	1.5	56	0	0	0	0
115	3941	34	0	0	1.8	35	0	0	0	0
116	1493	33	1	0	1.4	66	0	0	0	0
117	8346	69	0	1	1.2	45	0	0	0	0
118	2099	69	0	0	1	55	0	0	0	0
119	1146	69	0	1	1	58	0	0	0	0
120	3741	63	1	0	1.7	41	0	0	0	0
121	6090	61	0	1	2.3	21	0	0	0	0
122	3503	60	0	0	0.9	85	0	0	0	0
123	4077	54	1	0	1.6	48	0	0	0	0
124	146	51	1	0	2	36	1	0	0	0
125	1189	43	1	0	1.88	42.8	0	0	0	0
126	4061	39	0	0	1	69	0	0	0	0
127	932	39	1	0	1.44	60.7	0	0	0	0
128	327	38	0	0	1.1	66	0	0	0	0
129	1728	23	0	0	2.5	25	0	0	0	0
130	191	72	1	0	1.1	64	0	0	0	0
131	4594	72	0	0	1.5	34	0	0	0	0
132	2655	65	0	1	1.4	38	0	0	0	0
133	11189	57	1	1	1.4	54	0	0	0	0
134	109	54	1	1	0.94	97	0	0	0	0
135	343	52	0	0	1.94	29.1	0	0	0	0
136	264	52	1	1	2.4	29	1	0	0	0
137	3285	49	1	0	1.3	66	0	0	0	0
138	7411	48	1	1	4	16	0	1	0	0
139	354	47	1	1	1.3	66	0	0	0	0
140	330	30	0	0	0.66	118.5	0	0	0	0
141	10135	79	0	1	0.6	85	0	0	0	0
142	6329	78	0	0	0.7	84	0	0	0	0
143	3789	76	0	0	1.8	27	0	0	0	0
144	3048	75	0	1	1.47	34.6	0	0	0	0
145	378	74	1	0	1.6	41.8	0	0	0	0
146	4328	72	1	0	1.2	61	0	0	0	0
147	142	65	1	0	1.2	62	0	0	0	0
148	687	64	0	0	1	59	0	0	0	0
149	5461	64	1	0	2.3	29	0	0	0	0
150	90	60	1	0	1.6	46	0	0	0	0
151	1836	59	0	0	1.9	28	0	1	0	0
152	4390	59	1	0	1.1	73	0	0	0	0
153	1708	58	0	1	1.3	44	0	0	0	0
154	8609	57	0	0	1.1	58	0	0	0	0
155	4252	54	1	0	1.4	57	0	0	0	0
156	68	53	0	0	0.9	69	1	0	0	0
157	1204	53	1	0	2	35	0	0	0	0
158	2573	53	1	0	1	85	0	0	0	0
159	1043	50	0	0	0.8	93	0	0	0	0
160	1007	40	1	1	1.5	58	0	0	0	0
161	340	23	0	0	2.6	25	1	0	0	0
162	523	76	1	1	1.4	49	0	0	0	0
163	318	65	1	0	1.4	50	0	0	0	0
164	479	64	0	1	1.4	37	0	0	0	0
165	5304	58	0	0	1.4	42	0	0	0	0
166	453	53	0	1	1.5	39	0	0	0	0
167	6399	51	0	1	1	69	0	0	0	0
168	3141	49	1	0	1.2	69	0	0	0	0
169	2399	45	0	0	1	71	0	0	0	0
170	2794	37	1	0	1.7	50	0	0	0	0
171	6239	83	0	1	1	55	0	0	0	0
172	360	74	1	0	1.03	71.2	0	0	0	0
173	238	58	0	1	1.29	45.6	0	0	0	0
174	3776	54	0	0	1.1	58	0	1	0	0
175	3320	48	1	0	1.7	45	0	0	0	0
176	3740	47	0	1	2.03	28.5	0	0	0	1
177	4483	46	1	0	1.4	57	0	1	0	0
178	8950	45	1	0	3.3	21	0	0	0	0
179	414	45	1	0	1.5	57	0	0	0	0
180	656	37	1	0	1.14	81.7	0	0	0	0
181	5017	78	0	0	0.9	59	0	0	0	0
182	4865	71	1	1	1.3	53	0	0	0	0
183	214	58	1	1	1.29	60.7	0	0	0	1
184	297	58	0	1	1.1	55	0	0	0	0
185	3114	56	0	0	1.8	31	0	0	0	0
186	1142	44	1	0	1.8	46	0	1	0	0
187	541	42	0	0	1.9	31	0	0	0	0
188	9259	63	1	0	0.9	90	0	1	0	0
189	793	51	1	0	1.3	63	0	0	0	0
190	1189	34	1	0	1.19	79.2	0	0	0	0
191	1353	65	1	1	1.5	48.2	0	0	0	0
192	1236	45	1	0	0.9	105	0	0	0	0
193	140	46	1	0	0.4	133	0	0	0	0
194	86	34	1	0	1.4	67	1	0	0	0
195	454	30	0	0	1.2	59	0	0	0	0
196	3307	71	1	0	1	74	0	0	0	0
197	2256	68	0	1	2.5	19	0	0	0	0
198	9178	65	0	0	0.8	82	0	0	0	0
199	202	61	1	0	1.11	71.3	0	0	0	0
200	1351	59	1	1	1.5	51	0	0	0	0
201	4363	59	1	1	1.1	70	0	0	0	0
202	6214	58	1	1	4.8	12	0	0	0	0
203	5856	54	1	0	2.47	28.5	0	0	0	0
204	2416	46	1	0	3.4	20	0	0	0	0
205	134	43	1	0	1.4	59	1	0	0	0
206	8364	36	1	0	1.3	70	0	0	0	0
207	2037	33	1	0	2.4	34	0	0	0	0
208	8230	74	0	0	1	55	0	0	0	0
209	17075	68	0	0	1.73	30	1	1	0	0
210	87	66	0	0	1.6	34	0	0	0	0
211	1692	63	1	0	1.98	34	0	0	0	0
212	5075	62	1	1	1.8	38	0	0	0	0
213	7477	61	1	0	1.9	36	0	0	0	0
214	543	59	1	0	1.41	54.1	0	0	0	0
215	5936	59	0	1	2.1	25	0	0	0	0
216	422	59	1	0	1.2	62	0	0	0	0
217	3605	55	1	0	1.4	55	0	0	0	0
218	4140	54	0	0	2	27.6	0	0	0	0
219	4449	53	0	1	0.8	93	0	0	0	0
220	162	47	1	1	1.79	44.1	0	0	0	0
221	5778	47	1	1	4.4	14	0	0	0	0
222	149	47	1	1	1	88	0	0	0	0
223	677	45	1	1	1.2	71	0	0	0	0
224	1002	45	1	1	1.3	65	0	0	0	0
225	726	40	0	0	1.4	48	0	0	0	0
226	341	37	1	0	3.2	22	1	0	0	0
227	231	37	0	0	1.6	41	0	0	0	0
228	1682	28	1	0	1.47	64	0	0	0	0
229	3764	78	1	1	2	31	0	0	0	0
230	3796	66	1	0	0.8	96	0	0	0	0
231	6015	65	1	1	0.8	95	0	0	0	0
232	509	62	1	0	1.8	40	0	0	0	0
233	2505	57	1	0	2.2	32	0	0	0	0
234	3170	49	1	0	1.5	53	0	0	0	0
235	677	28	0	0	1.4	52	0	0	0	1
236	4714	75	0	1	0.7	84	0	0	0	0
237	299	65	1	1	1.4	53	0	0	0	0
238	327	70	1	0	1.51	46.1	0	0	0	0
239	111	68	1	1	1.4	51	0	0	0	0
240	1658	66	0	1	1.1	53	0	0	0	0
241	302	64	1	1	1	74	0	0	0	0
242	504	62	1	0	1.9	37	0	0	0	0
243	597	58	1	1	1.24	64	0	0	0	0
244	7715	58	1	0	1.4	56	0	0	0	0
245	3415	57	1	1	1.8	39	0	0	0	0
246	1305	40	0	1	0.6	112	0	1	0	0
247	2888	25	0	0	1.8	37	0	1	0	0
248	279	71	1	1	1.3	53	0	0	0	0
249	1294	68	1	0	1.8	38	0	0	0	0
250	3429	65	1	0	2.2	30	0	0	0	0
251	327	60	1	0	1.1	72	1	0	0	0
252	157	60	1	0	1.2	64	0	0	0	0
253	1749	59	1	0	1.3	59	0	0	0	1
254	1996	59	1	1	1.83	39.5	0	0	0	0
255	1481	54	1	0	1.1	78	0	0	0	0
256	7104	54	1	0	1.2	68	0	0	0	0
257	1739	47	1	0	2.2	33	0	0	0	0
258	415	47	1	0	1.7	47	0	0	0	0
259	143	43	1	0	1.4	62	0	0	0	0
260	5407	37	1	1	1	97	0	1	0	0
261	2515	23	1	0	1.09	101.9	0	0	0	0
262	825	73	1	1	0.9	82	0	0	0	0
263	3335	69	1	1	2.2	29.5	0	0	0	0
264	114	62	1	0	1.9	35	1	0	0	0
265	301	57	1	0	1.7	42	0	0	0	0
266	245	54	1	1	1.99	42.8	1	0	0	0
267	730	49	0	0	1.4	45	0	0	0	0
268	1042	49	1	0	0.9	104	0	0	0	0
269	5815	48	1	1	1.8	42	0	1	0	0
270	3049	47	0	0	1.8	32	0	0	0	0
271	444	46	1	0	1.3	64	0	1	0	0
272	1751	38	1	0	3.2	23	0	0	0	0
273	997	38	1	0	1.5	59	0	0	0	0
274	566	35	1	1	1.2	70	0	0	0	0
275	3767	24	1	0	2.79	30.3	0	1	0	0
276	6375	64	0	0	0.9	65	0	0	0	0
277	2705	62	1	0	0.9	91	0	0	0	0
278	564	50	1	0	1.53	52.2	0	1	0	0
279	1867	49	0	1	1.2	51	1	0	0	0
280	1125	48	1	0	2.4	31	0	0	0	0
281	408	43	0	0	1.4	46	0	0	0	0
282	2353	70	0	0	2.5	19	0	0	0	0
283	7325	63	0	1	0.83	75	0	0	0	0
284	3717	84	0	0	1.2	42	0	0	0	0
285	12963	83	1	0	0.8	90	0	0	0	0
286	8031	69	0	0	1.8	28	0	0	0	0
287	7261	69	0	0	2.6	17	0	0	0	0
288	305	63	0	1	1	63	0	0	0	0
289	2084	60	0	0	1	63	0	0	0	0
290	66	60	0	0	1.3	42	1	0	0	0
291	3105	55	1	0	1.7	45	0	0	0	0
292	286	53	1	0	1	82	0	0	0	0
293	2089	52	1	0	1.7	46	0	0	0	0
294	4499	46	0	0	1.5	41	0	0	0	0
295	6575	44	1	0	1.8	44	0	1	0	0
296	179	39	1	1	1.27	70.7	1	0	0	0
297	3935	37	0	0	1.1	64	0	0	0	0
298	4339	57	1	0	1.1	73	0	0	0	0
299	2100	71	0	1	1.9	25	0	0	0	0
300	92	50	0	1	1.6	38	0	0	0	0
301	7332	46	0	0	0.636	116.6	0	0	0	0
302	8765	69	0	1	0.648	99	1	0	0	0
303	10834	76	1	0	0.727	91	0	0	0	0
304	1573	24	0	0	0.77	117	1	0	0	0
305	3650	40	0	0	0.781	103	1	0	0	0
306	4657	65	0	0	0.795	85.4	1	0	0	0
307	1506	39	0	0	0.841	95	0	0	0	0
308	1853	59	0	1	0.848	82	1	0	0	1
309	722	57	0	1	0.852	83	1	0	0	0
310	3324	25	0	0	0.852	115	0	0	0	0
311	3055	47	0	0	0.86	81	1	0	0	0
312	2976	41	1	0	0.875	106	1	0	0	0
313	1532	19	1	0	0.882	102	1	0	0	0
314	2539	68	0	1	0.905	71.1	1	0	0	0
315	776	30	1	0	0.916	112.5	1	0	0	0
316	1179	63	1	0	0.92	88.2	1	0	0	0
317	1372	37	0	0	0.932	86	1	1	0	0
318	2324	47	0	1	0.943	79	1	0	0	0
319	2977	60	1	0	0.95	96	1	0	0	0
320	2341	62	0	0	0.977	63	0	0	0	0
321	481	36	0	0	0.984	56	1	0	0	0
322	1556	56	0	0	0.984	69.9	1	0	0	0
323	3724	42	0	0	0.984	76.7	1	0	0	0
324	6827	33	1	0	0.984	82	0	1	0	0
325	1578	50	0	1	1	63	1	0	0	0
326	1220	50	1	0	1	83	1	0	0	0
327	2152	80	1	1	1.011	70	1	0	0	0
328	2752	56	1	1	1.011	73	1	0	0	0
329	1677	70	1	0	1.011	75	1	0	0	0
330	7554	73	0	0	1.034	54	1	0	0	1
331	559	36	0	0	1.041	75	1	0	0	0
332	3173	65	1	1	1.057	76	1	0	0	0
333	2410	46	1	1	1.06	85	1	0	0	0
334	4014	25	0	0	1.063	78.9	0	0	0	0
335	4659	65	0	1	1.075	52	0	0	0	0
336	1401	63	0	1	1.086	55	1	0	0	0
337	3670	68	1	0	1.086	70	1	0	0	0
338	1499	43	1	0	1.1	83	1	0	0	0
339	1383	37	0	0	1.102	71	1	0	0	0
340	3666	66	0	1	1.12	55.7	1	0	0	0
341	630	47	0	0	1.12	59	1	0	0	0
342	3398	53	0	0	1.12	61	1	0	0	0
343	568	72	1	1	1.12	78	1	0	0	0
344	533	72	1	1	1.125	65	1	0	0	0
345	499	62	0	1	1.131	56	1	0	0	0
346	1435	24	1	1	1.136	91	1	0	0	0
347	1673	58	0	0	1.143	49	1	1	0	0
348	2150	66	1	1	1.148	66	1	0	0	0
349	2151	48	1	0	1.148	76	1	0	0	0
350	1666	34	1	0	1.154	82.5	0	0	0	0
351	5608	77	0	0	1.17	43	0	0	0	1
352	1470	80	1	0	1.17	52.5	1	0	0	0
353	578	71	1	1	1.17	63	1	0	0	0
354	2374	61	0	1	1.176	46	1	0	0	0
355	1410	52	0	1	1.19	48	1	0	0	0
356	1934	54	0	0	1.205	56	1	0	0	0
357	2507	72	0	0	1.21	47	1	0	0	0
358	4676	65	0	0	1.21	51	1	0	0	1
359	2217	39	1	1	1.216	68	0	0	0	0
360	4516	55	1	0	1.233	66	0	0	0	0
361	1172	55	1	1	1.239	66	1	0	0	0
362	3534	59	1	1	1.24	65.1	0	0	0	0
363	1128	47	1	0	1.24	69	1	0	0	0
364	1406	55	1	0	1.24	77.9	1	0	0	0
365	1863	63	1	0	1.244	49	1	0	0	0
366	1379	69	0	1	1.25	48	1	0	0	1
367	1441	63	1	0	1.25	61	1	0	0	0
368	3609	20	0	0	1.26	67	0	0	0	0
369	7538	69	1	0	1.261	59	1	0	0	0
370	3473	25	0	0	1.261	64.7	0	0	0	0
371	263	37	1	0	1.267	70	1	0	0	0
372	701	47	1	0	1.27	60	1	0	0	0
373	4988	75	1	0	1.273	55	0	0	0	0
374	769	40	1	0	1.273	65	1	0	0	0
375	827	22	1	0	1.28	79	0	1	0	0
376	337	24	0	0	1.29	63	1	0	0	0
377	2580	23	1	0	1.29	78	1	1	0	0
378	4717	58	0	1	1.307	49	0	0	0	0
379	6117	62	1	0	1.307	56	1	0	0	0
380	2316	49	1	1	1.307	64	1	0	0	0
381	694	39	0	0	1.341	56	1	0	0	0
382	6826	64	0	0	1.346	41	1	0	0	0
383	2515	66	1	1	1.352	53	1	0	0	0
384	280	68	1	0	1.352	56	1	0	0	0
385	3385	56	1	1	1.352	59	1	0	0	0
386	6985	32	1	0	1.352	70	1	1	0	0
387	2920	54	0	0	1.364	48.3	1	0	0	0
388	538	44	1	0	1.364	63	1	0	0	0
389	828	63	0	0	1.38	44	1	0	0	0
390	1366	51	0	0	1.386	48	1	0	0	0
391	2162	58	1	0	1.386	56	1	0	0	0
392	1098	45	0	0	1.398	57	0	0	0	0
393	1652	73	0	0	1.4	41	1	0	0	0
394	2400	63	1	0	1.4	47	1	0	0	0
395	4211	65	1	0	1.4	54	0	0	0	0
396	2008	31	1	1	1.4	67	1	0	0	0
397	4915	64	0	0	1.403	40	1	0	0	1
398	1128	60	1	0	1.409	54	1	0	0	0
399	197	50	1	0	1.409	58	1	0	0	0
400	8650	53	0	0	1.414	42	1	1	0	0
401	3649	63	1	1	1.414	53	0	0	0	0
402	799	22	1	0	1.414	70	0	1	0	0
403	2316	47	1	0	1.414	85	1	0	0	0
404	1388	63	0	0	1.42	42	1	0	0	1
405	1997	58	1	0	1.43	54.1	1	0	0	0
406	4153	49	1	0	1.432	57.5	0	0	0	0
407	2673	45	1	0	1.44	58	1	0	0	0
408	285	24	1	0	1.44	68.1	1	1	0	0
409	1440	32	0	0	1.448	36	1	0	0	0
410	986	61	1	1	1.448	50	1	0	0	0
411	1677	69	1	0	1.45	49	0	0	0	0
412	684	40	1	0	1.45	68	1	0	0	0
413	824	61	1	1	1.455	51.4	1	0	0	0
414	4015	37	1	0	1.455	61	1	1	0	0
415	1140	20	1	0	1.46	69	1	1	0	0
416	2017	35	1	0	1.47	61	1	0	0	0
417	3760	58	1	0	1.477	52	1	0	0	0
418	134	31	1	0	1.48	62.3	1	0	0	0
419	1350	54	0	0	1.489	65	1	0	0	0
420	914	80	0	0	1.493	34	1	0	0	1
421	1693	31	0	0	1.5	50	1	0	0	0
422	2682	41	1	0	1.51	57	1	0	0	0
423	168	50	1	0	1.523	53	1	0	0	0
424	1248	78	1	0	1.527	43.6	1	0	0	0
425	1620	53	1	0	1.527	52	0	0	0	1
426	6462	59	1	1	1.534	49	0	0	0	0
427	1117	43	0	0	1.557	48	1	1	0	0
428	374	46	1	0	1.591	51.6	1	0	0	0
429	1972	48	0	1	1.595	38	0	0	0	0
430	2923	36	0	1	1.6	41	1	0	0	0
431	1209	54	1	0	1.6	46	1	0	0	0
432	1255	34	1	0	1.6	55.3	1	0	0	0
433	4586	75	0	1	1.606	33	1	0	0	0
434	973	45	1	0	1.63	48	1	0	0	0
435	2734	57	1	0	1.636	48	1	0	0	0
436	2858	70	1	1	1.65	41.6	1	0	0	0
437	1166	53	0	0	1.663	39	1	0	0	0
438	771	79	1	1	1.67	30	1	0	0	0
439	2411	55	0	1	1.67	37	1	0	0	0
440	513	33	1	0	1.682	52.9	1	1	0	0
441	6053	64	1	1	1.708	41	1	0	0	0
442	10660	36	0	0	1.716	38	0	1	0	0
443	1448	30	0	0	1.716	43	1	1	0	0
444	570	44	1	1	1.727	47	1	0	0	0
445	275	68	1	0	1.75	39.4	1	0	0	0
446	691	71	1	0	1.773	38	1	0	0	0
447	5114	56	1	0	1.776	42	1	0	0	0
448	6211	36	1	0	1.795	48	1	1	0	0
449	1264	53	0	0	1.807	34.5	1	0	0	0
450	1219	47	1	0	1.807	43.6	1	0	0	0
451	282	75	1	1	1.821	36	1	0	0	0
452	2728	39	0	1	1.821	45.8	1	0	0	0
453	1844	52	1	1	1.83	41.5	1	0	0	0
454	3441	67	0	0	1.85	27	0	0	0	0
455	2130	79	1	0	1.864	34	1	0	0	0
456	840	58	1	0	1.864	39	1	1	0	0
457	9149	66	1	0	1.88	36.5	1	0	0	0
458	468	42	1	0	1.898	40	1	1	0	0
459	504	58	1	0	1.9	39	1	0	0	1
460	296	49	1	0	1.9	41	1	0	0	0
461	5354	63	1	0	1.909	37	0	0	0	0
462	1394	46	1	0	1.909	39	1	0	0	0
463	3984	42	0	0	1.923	34.3	1	0	0	0
464	4171	73	0	1	1.95	27	1	0	0	0
465	2656	38	0	1	1.96	28	0	0	0	0
466	9632	85	1	1	1.966	30.5	1	0	0	0
467	11652	51	1	0	1.966	39	0	1	0	1
468	739	58	1	0	1.97	36	1	0	0	0
469	2307	62	0	0	1.977	35	1	0	0	0
470	3779	61	1	1	2.002	35	1	0	0	0
471	1604	65	0	0	2.011	34	1	0	0	0
472	7257	19	1	0	2.045	45	1	1	0	0
473	602	65	1	0	2.048	33	1	0	0	0
474	769	21	1	0	2.09	44.5	1	0	0	0
475	5277	54	0	1	2.138	26	1	0	0	0
476	12196	77	1	0	2.17	28.5	1	0	0	0
477	1940	62	0	0	2.24	25	0	0	0	0
478	2767	82	1	1	2.24	26	1	0	0	0
479	4351	38	1	0	2.25	36	0	0	0	0
480	8021	30	1	0	2.25	38	1	1	0	0
481	1533	65	0	0	2.28	23.9	1	0	0	0
482	1664	75	0	0	2.29	32	1	0	0	0
483	4180	59	1	1	2.3	31	1	0	0	0
484	1467	75	0	1	2.34	22	1	0	0	0
485	1009	50	1	0	2.35	31	1	0	0	0
486	2252	79	1	0	2.421	24	1	0	0	0
487	4906	54	1	1	2.466	29	1	0	0	0
488	7955	60	1	0	2.53	27	1	0	0	0
489	673	36	1	0	2.636	30	1	0	0	0
490	4513	64	1	0	2.716	26	1	0	0	0
491	1016	78	1	0	2.72	25	1	0	0	0
492	2391	38	1	0	2.92	27	1	1	0	0
493	2655	79	1	1	3.057	21	1	0	0	0
494	7799	45	1	0	3.077	23	1	0	0	0
495	5945	37	1	0	3.247	23	1	1	0	0
496	513	49	1	1	3.25	21.5	1	0	0	0
497	4535	67	1	1	3.326	18	1	0	0	0
498	639	52	1	1	3.398	20	1	0	0	0
499	1321	54	1	1	1.27	64.1	1	0	0	0
500	373	55	0	0	1.323	49.3	1	0	0	0
